# Supplementary material for: Bacterial Symbionts Associated with Wild Tsetse Flies (Diptera: Glossinidae) in Sub-Saharan Africa: A Systematic Review and Meta-Analysis
Source: Life (Basel). 2026 Jul 15;16(7):1170. doi: 10.3390/life16071170 (PMC13412728; doi:10.3390/life16071170)
Supplement: Supplementary file 1 [file life-16-01170-s001.zip › Supplementary File S1.xlsx]

## Sheet: Quality assessment
Supplementary File S1: Quality assessment scores for eligible studies
Questions	Was the sample frame appropriate to address the target population?	Were study participants sampled in an appropriate way?	Was the sample size adequate?	Were the study subjects and the setting described in detail?	Was the data analysis conducted with sufficient coverage of the identified sample?	Were valid methods used for the identification of the condition?	Was the condition measured in a standard, reliable way for all participants?	Was there appropriate statistical analysis?	Was the response rate adequate, and if not, was the low response rate managed appropriately?
Study (reference)	Q1	Q2	Q3	Q4	Q5	Q6	Q7	Q8	Q9	Overall score X/9 (% Score)
Aksoy et al., 2014	1	1	1	1	1	1	1	1	0	88.8889
Alam et al., 2012	1	1	1	1	1	1	1	1	0	88.8889
Dennis et al., 2014	1	1	1	1	1	1	1	1	0	88.8889
Dera et al., 2023	1	1	1	1	1	1	1	1	0	88.8889
Dieng et al., 2022	1	1	0	1	1	1	1	1	0	77.7778
Dieng et al., 2022b	1	1	1	1	1	1	1	1	0	88.8889
Djoukzoumka et al., 2022	1	1	1	1	1	1	1	1	0	88.8889
Doudoumis et al., 2012	1	1	1	1	1	1	1	1	0	88.8889
Doudoumis et al., 2017	1	1	0	1	1	1	1	1	0	77.7778
Farikou et al., 2010	1	1	1	1	1	1	1	1	0	88.8889
Gaithuma et al., 2020	1	1	1	1	1	1	1	1	0	88.8889
Gashururu et al., 2023	1	1	1	1	1	1	1	1	0	88.8889
Jacob et al., 2017	1	1	1	1	1	1	1	1	0	88.8889
Kallu et al., 2023	1	1	1	1	1	1	1	1	0	88.8889
Kame-Ngasse et al., 2018	1	1	1	1	1	1	1	1	0	88.8889
Kante et al., 2018	1	1	1	1	1	1	1	1	0	88.8889
Kante Tangueu et al., 2018	1	1	1	1	1	1	1	1	0	88.8889
Khamlichi et al., 2022	1	1	1	1	1	1	1	1	0	88.8889
Lindh & Lehane 2011	1	1	1	1	1	1	1	1	0	88.8889
Makhulu et al., 2021	1	1	1	1	1	1	1	1	0	88.8889
Malulu et al., 2023	1	1	1	1	1	1	1	1	0	88.8889
Mbewe et al., 2015	1	1	1	1	1	1	1	1	0	88.8889
Mfopit et al., 2023	1	1	0	1	1	1	1	1	0	77.7778
Mfopit et al., 2024	1	1	0	1	1	1	1	1	0	77.7778
Mulenga et al., 2022	1	1	1	1	1	1	1	1	0	88.8889
Odeniran et al., 2019	1	1	1	1	1	1	1	1	0	88.8889
Ouedraogo et al., 2018	1	1	1	1	1	1	1	1	0	88.8889
Shneider et al., 2019	1	1	1	1	1	1	1	1	0	88.8889
Simo et al., 2019	1	1	1	1	1	1	1	1	0	88.8889
Wamwiri et al., 2013	1	1	1	1	1	1	1	1	0	88.8889
